# Supplementary material for: Androgen Receptor Splice Variants Contribute to the Upregulation of DNA Repair in Prostate Cancer
Source: Cancers (Basel). 2022 Sep 13;14(18):4441. doi: 10.3390/cancers14184441 (PMC9496991; doi:10.3390/cancers14184441)
Supplement: Supplementary file 1 [file cancers-14-04441-s001.zip]

Archive with 1 entries (1 files):
- cancers-1846664-supplementary.pdf
